# Supplementary material for: Characterization of somatic mutations in sporadic uveal melanoma and uveal melanoma in patients with germline BAP1 pathogenic variants
Source: PLoS One. 2024 Oct 8;19(10):e0306386. doi: 10.1371/journal.pone.0306386 (PMC11460691; doi:10.1371/journal.pone.0306386)
Supplement: S1 Table — Germline data shown with color brown. (XLSX) [file pone.0306386.s001.xlsx]

## Sheet: Ark2
ID	Diagnosis	AJCC_Stage	AJCC_tumor_size	gender (1=female)	age diagnosis	germline BAP1 (1=yes)	Metastases (1=yes)	no Met, observation time (years)	Other cancer	age death (years)	BAP1	GNA11	GNAQ	SF3B1	EIF1AX	PLCB4	CYSLTR2	KIT	NRAS	CDKN2A	RB1
1	MM choroid	IIIA	4	0	57	1	1	na		57	c.581-2A>G	p.Q209L
2	MM choroid	IIB	3	1	69	1	1	na		73	c.581-2A>G		p.Q209P
3	MM choroid	IIIC	4	1	18	1	0	22			p.L570V	p.R183C			c.429+1G>A?
4	MM choroid	IIB	3	1	90	1	1	na		91	p.R60*	p.Q209L
5	MM choroid	IIIA	3	1	70	1	1	na		70	p.R60*	p.R183C
6	MM ciliary body	nd	nd	0	39	1	1	na		43	p.Y418*		p.Q209H
7	MM choroid	IIIA	2	0	68	0	1	na		70		p.R183C
8	MM ciliary body	IIB	3	0	71	0	1	na	lung	77	c.1056delC	p.Q209L
9	MM choroid	IIIA	4	1	84	0	1	na	rectum	86	c.123-2A>T
10	MM choroid	nd	nd	0	50	0	1	na		52	c.1882_1885delTCAC
11	MM choroid	nd	nd	1	61	0	1	na	basal cell	63	c.2057-2A>G		p.Q209L
12	MM choroid	IIA	2	1	47	0	1	na		49	c.2057-4G>T			p.R625C
13	MM choroid	IIA	2	0	73	0	1	na		79	c.336_342delGAGTCGC							c.210delC
14	MM choroid	IIB	3	1	34	0	0	16	colon and uterus		c.376-1G>C		p.R183C	p.R625H
15	MM choroid	nd	nd	0	66	0	1	na		69	c.38-2A>T	p.Q209L
16	MM choroid	IIA	2	1	75	0	0	5		80	c.656_659+1delCAGGG		p.Q209L
17	MM choroid	IIA	2	1	64	0	1	na		70	c.68-12_69delTCCTCATCGCAGGT		p.Q209P
18	MM ciliary body	IIA	1	0	63	0	0	7	myelomatosis, lung	70	c.752_765delACCGTCAGACAGTA	p.Q209P
19	MM choroid	IIIA	4	0	55	0	1	na		56	c.758dupA		p.Q209P
20	MM choroid	IIIC	4	0	64	0	1	na	basal cell	67	p.E402*		p.Q209P
21	MM choroid	nd	nd	1	42	0	1	na		49	p.F82fs*44 (monosomy 3)	p.Q209L
22	MM choroid	IIB	3	1	87	0	1	na		90	p.L230Pfs*14
23	MM choroid	IIA	2	1	35	0	1	na		38	p.M1T		p.Q209P
24	MM choroid	IIA	2	1	55	0	1	na		63	p.N79Sfs*7	p.Q209L
25	MM choroid	IIIB	4	1	48	0	1	na		56	p.P175R	p.Q209P
26	MM choroid	IIIB	4	0	60	0	1	na		63	p.R227Afs*4				p.W70R
27	MM choroid	IIB	3	1	62	0	0	10	basal cell		p.R60*							p.V422M
28	MM choroid	IIA	2	0	63	0	1	na		66	p.S279*	p.Q209L								c.233_234delTC
29	MM choroid	nd	nd	0	40	0	1	na			p.T111fs*2		p.Q209P
30	MM choroid	I	1	1	68	0	1	na		78	p.W202*
31	MM choroid	IIIB	4	0	65	0	1	na		67	p.Y173C	p.Q209L
32	MM choroid	IIIA	4	0	60	0	1	na		62	p.Y44*
33	MM choroid	IIIA	3	1	15	0	1	na		23		p.Q209L
34	MM choroid	IIA	2	1	36	0	0	10				p.Q209L
35	MM choroid	IIB	3	0	38	0	1	na		40		p.Q209L
36	MM choroid	IIB	3	0	41	0	1	na		45		p.Q209L		p.R625G
37	MM choroid	IIIA	4	0	44	0	1	na		56		p.Q209L		p.R625G
38	MM choroid	I	1	0	47	0	1	na		59		p.Q209L		p.R625G
39	MM choroid	IIIC	4	1	50	0	1	na		52		p.Q209L
40	MM choroid	IIA	2	1	52	0	1	na		59		p.Q209L		p.R625G
41	MM choroid	IIA	2	0	52	0	0	18		70		p.Q209L			p.N4S
42	MM ciliary body	IIIA	4	0	53	0	1	na		58		p.Q209L		p.R625C
43	MM choroid	IIIB	4	0	53	0	0	6		59		p.Q209L
44	MM choroid	IIB	3	0	54	0	0	22				p.Q209L
45	MM choroid	IIB	3	1	57	0	1	na		75		p.Q209L
46	MM choroid	IIB	2	1	57	0	1	na		61		p.Q209L		p.E622D
47	MM choroid	IIIA	3	0	57	0	1	na		68		p.Q209L
48	MM ciliary body	IIB	2	1	61	0	0	5		66		p.Q209L
49	MM choroid	I	1	0	62	0	0	13				p.Q209L		p.R625H
50	MM choroid	IIA	2	0	69	0	0	11	lymphoma	80		p.Q209L
51	MM choroid	IIB	3	0	72	0	0	14	basal cell, testis	86		p.Q209L
52	MM choroid	IIB	3	1	78	0	1	na	breast	82		p.Q209L
53	MM choroid	IV	3	1	78	0	1	na		79		p.Q209L		p.K666R
54	MM choroid	I	1	1	78	0	0	10		88		p.Q209L
55	MM choroid	IIA	2	0	84	0	0	6		90		p.Q209L
56	MM choroid	I	1	1	72	0	0	22				p.Q209P			p.N4S
57	MM choroid	IIA	2	0	55	0	0	8					p.Q209L
58	MM choroid	IIA	2	1	28	0	0	27					p.Q209L
59	MM choroid	IIIA	4	1	35	0	0	25					p.Q209L	p.K700E
60	MM choroid	I	1	0	42	0	0	27					p.Q209L
61	MM choroid	IIA	2	0	62	0	0	13					p.Q209L
62	MM choroid	IIA	2	0	62	0	0	17	colon	79			p.Q209L						p. E63V
63	MM ciliary body	nd	nd	1	68	0	0	20					p.Q209L
64	MM choroid	IIB	3	1	71	0	0	14					p.Q209L	p.R625H
65	MM choroid	IIB	3	1	72	0	0	27					p.Q209L		p.N4H
66	MM choroid	IIIA	4	0	28	0	1	na		31			p.Q209P	p.R625H
67	MM choroid	nd	nd	1	39	0	0	36					p.Q209P
68	MM choroid	IIB	3	0	43	0	0	17	basal cell				p.Q209P
69	MM choroid	nd	nd	0	54	0	1	na		56			p.Q209P
70	MM choroid	IIIA	3	1	59	0	1	na		74			p.Q209P	p.R625H
71	MM choroid	IIIA	3	1	59	0	1	na		74			p.Q209P	p.R625H
72	MM choroid	IIA	2	0	61	0	0	10		71			p.Q209P
73	MM choroid	IIIA	4	1	61	0	0	6	colon and breast	67			p.Q209P		p.P2R
74	MM choroid	nd	nd	0	61	0	1	na		68			p.Q209P
75	MM choroid	IIB	3	0	63	0	1	na		67			p.Q209P
76	MM choroid	IIB	3	0	65	0	0	14					p.Q209P	p.R625H
77	MM ciliary body	IIB	2	1	67	0	0	14		81			p.Q209P
78	MM choroid	nd	nd	1	68	0	1	na					p.Q209P
79	MM choroid	IIIA	2	0	72	0	1	na		74			p.Q209P
80	MM choroid	I	1	1	33	0	0	20
81	MM choroid	nd	nd	0	39	0	1	na		42
82	MM choroid	IIIA	4	1	41	0	1	na	breast	48											p.A488T
83	MM choroid	nd	nd	0	44	0	1	na		58							p.L129Q
84	MM choroid	IIA	2	0	45	0	0	27
85	MM choroid	IIIB	4	0	50	0	1	na		54				p.R625H		p.D630Y
86	MM choroid	IIB	3	1	57	0	1	na		50
87	MM choroid	IIIB	4	1	76	0	0	10		86
88	MM choroid	IIB	3	1	84	0	1	na		87
Abbrevation: na: Not applicable, nd: no data, MM: malignant melanoma
